# Supplementary material for: Comparison of Post-Vaccination Cellular Immune Response in Patients with Common Variable Immune Deficiency
Source: Vaccines (Basel). 2024 Jul 25;12(8):843. doi: 10.3390/vaccines12080843 (PMC11360582; doi:10.3390/vaccines12080843)
Supplement: Supplementary file 1 [file vaccines-12-00843-s001.zip]

Archive with 1 entries (1 files):
- vaccines-3068119-supplementary.pdf
